# Supplementary material for: Makerspace network embeddedness, business model innovation, and user entrepreneurial performance in China: The moderating effect of environmental dynamics
Source: PLoS One. 2025 Apr 29;20(4):e0322388. doi: 10.1371/journal.pone.0322388 (PMC12040208; doi:10.1371/journal.pone.0322388)
Supplement: S1 Data — (XLSX) [file pone.0322388.s001.xlsx]

## Sheet: Sheet1
MSE1	MSE2	MSE3	MRE1	MRE2	MRE3	BMI1	BMI2	BMI3	BMI4	BMI5	BMI6	UEP1	UEP2	UEP3	UEP4	UEP5	UEP6	UEP7	ED1	ED2	ED3	ED4
4	4	5	4	4	5	4	5	4	4	4	5	4	5	5	5	5	3	4	4	4	4	4
4	4	4	4	4	4	4	4	4	3	5	5	4	4	3	4	3	3	5	5	4	4	5
4	5	4	4	4	4	4	4	4	5	5	4	4	4	4	3	4	5	4	5	4	4	5
2	2	2	1	1	2	1	1	3	2	2	1	2	1	2	2	2	3	1	2	2	2	2
4	4	4	5	4	5	4	5	4	5	4	4	4	5	5	4	5	5	5	3	4	4	4
1	2	1	1	2	2	2	2	2	1	2	2	1	2	2	3	2	1	2	1	1	2	2
5	4	5	4	5	4	4	3	4	3	5	5	4	5	3	5	4	5	5	4	4	5	4
5	4	5	4	3	4	4	3	4	4	5	4	4	4	4	5	5	4	4	5	4	5	5
2	1	2	1	1	2	2	1	2	3	1	1	1	2	2	1	2	1	1	2	2	2	2
3	4	5	5	5	3	5	4	5	5	5	5	4	4	4	4	4	5	5	5	4	4	4
5	4	4	5	4	4	4	4	4	5	4	4	4	3	4	5	5	5	4	4	4	3	4
4	5	5	4	5	3	4	4	4	4	5	4	3	4	4	4	5	5	4	4	4	4	4
4	5	5	4	4	4	5	4	4	5	4	4	5	4	4	5	5	5	5	4	4	4	4
4	4	5	5	4	4	4	4	4	5	5	5	4	4	4	5	3	4	4	3	4	4	3
4	5	3	4	4	3	5	4	4	3	5	4	5	4	4	5	5	3	4	4	4	4	4
5	4	5	4	4	3	4	5	4	5	5	3	4	4	4	5	4	5	5	5	4	3	4
4	4	4	5	3	5	4	4	4	3	5	5	4	5	3	5	3	3	3	4	5	4	4
5	4	5	5	5	4	4	4	4	5	3	5	4	4	5	4	4	5	5	4	4	4	4
4	5	4	5	4	4	4	4	5	4	5	4	4	5	4	5	4	5	3	5	4	4	4
4	4	4	5	4	4	4	5	5	5	5	5	5	4	4	5	4	5	4	3	5	4	4
4	4	4	4	5	4	4	4	4	5	5	4	4	4	4	4	5	4	5	4	4	4	5
4	3	4	5	4	4	4	4	5	5	3	5	4	4	4	5	4	3	5	3	4	5	3
4	4	4	4	5	4	4	4	4	5	3	5	5	4	4	5	4	5	5	4	5	4	4
4	5	5	4	5	4	4	4	4	3	5	4	4	4	4	4	4	5	5	4	4	5	4
5	4	3	3	4	4	4	5	5	5	5	5	5	4	4	5	3	5	3	4	3	4	4
4	5	5	3	4	4	3	4	4	5	5	5	4	5	4	4	4	3	5	5	4	4	4
4	3	5	4	4	5	4	4	4	5	5	5	4	5	4	5	4	5	5	5	4	4	5
4	3	4	5	4	4	4	5	4	4	5	4	4	5	4	5	4	5	3	4	4	4	4
4	4	4	4	4	5	4	5	5	5	5	4	3	5	4	3	4	4	4	3	4	3	4
4	4	5	4	5	3	4	4	3	5	3	5	4	5	4	4	4	5	3	4	4	4	5
5	5	4	5	5	4	4	3	3	3	5	3	4	4	4	5	5	4	5	5	5	4	4
5	3	5	3	5	4	4	4	4	5	5	4	4	4	4	5	4	5	4	4	5	4	4
5	4	5	3	5	4	4	4	4	4	3	4	4	5	4	5	5	5	5	4	4	4	4
4	4	5	4	4	4	5	4	3	4	5	5	4	5	4	5	4	3	5	5	4	4	4
4	5	5	5	4	4	5	5	4	4	5	4	4	5	4	4	4	3	4	4	4	5	4
4	4	4	5	5	5	4	5	4	5	3	4	4	4	5	4	4	5	3	4	5	4	4
5	4	4	5	4	4	4	4	4	5	3	5	4	5	4	5	3	5	5	3	5	4	3
2	2	1	1	2	2	2	2	1	1	1	2	2	1	2	1	1	1	1	2	2	2	2
4	5	5	5	4	5	3	4	4	4	5	5	5	5	4	5	4	4	4	4	3	4	4
4	4	4	4	3	4	4	4	4	3	5	4	4	4	4	5	5	5	5	4	5	4	4
4	5	5	5	4	3	5	4	3	5	5	4	4	5	4	5	4	3	4	5	3	4	3
5	4	5	4	3	4	4	5	4	5	5	4	5	4	4	4	4	3	5	3	5	4	4
4	4	5	4	4	5	4	4	5	3	3	5	4	4	5	5	4	4	5	5	4	4	5
2	2	1	2	2	2	2	3	2	1	2	1	2	1	2	1	2	1	1	2	2	2	2
4	4	5	5	3	4	4	4	4	5	5	3	5	4	5	4	4	3	5	4	4	4	4
4	4	4	4	3	4	5	5	4	5	5	4	4	4	4	5	4	5	5	4	4	4	5
2	2	1	1	2	1	2	2	2	2	1	2	1	1	3	2	1	3	2	3	2	2	2
4	4	5	4	4	4	4	4	4	3	3	5	4	5	4	4	3	5	4	4	5	4	3
4	4	5	5	5	5	3	4	4	3	4	4	5	4	4	3	4	5	4	3	4	4	4
4	4	5	3	4	4	5	5	4	3	5	5	4	5	4	3	5	4	3	5	5	4	3
4	4	5	5	5	4	5	4	4	5	3	5	5	4	4	5	5	4	5	5	3	4	4
4	4	4	4	5	4	4	4	4	5	4	4	4	5	4	5	5	5	5	4	3	5	4
1	2	1	1	2	2	1	2	1	1	2	1	2	1	2	2	2	2	1	2	1	2	2
4	4	5	4	4	5	4	4	4	5	5	4	4	5	5	4	4	3	5	3	4	4	4
4	3	5	4	4	4	4	4	5	3	3	5	4	4	5	5	4	5	5	4	5	4	4
4	4	5	5	4	4	4	4	5	4	5	4	5	4	3	4	4	4	3	4	4	4	4
4	4	5	4	4	5	4	4	3	5	5	5	4	5	5	3	4	5	5	5	4	4	4
2	2	1	1	2	2	1	2	1	2	1	2	2	1	2	1	2	1	1	2	2	2	2
2	2	2	3	2	2	1	2	2	3	1	3	2	2	2	1	2	1	3	2	2	2	2
4	4	4	5	4	4	4	4	5	5	5	4	4	4	4	5	4	5	4	4	5	5	5
2	2	1	1	2	1	2	2	2	1	2	2	2	2	2	1	2	2	1	2	2	2	2
4	4	3	4	5	4	4	5	4	4	4	4	5	4	4	5	4	4	5	4	3	4	4
4	5	4	4	4	4	4	4	4	5	5	5	5	4	5	4	4	5	3	5	4	4	4
4	5	4	4	5	5	4	4	4	5	5	3	4	4	4	5	4	3	3	4	3	4	4
4	4	5	4	4	4	4	4	4	3	5	4	5	4	4	5	5	4	5	4	5	4	4
3	3	4	5	4	5	5	4	4	3	5	5	4	4	4	3	5	5	3	3	5	4	4
5	4	4	4	4	4	4	5	4	5	4	5	4	4	4	5	4	5	5	4	4	3	4
2	2	1	1	2	3	1	2	2	3	1	1	2	2	1	2	2	1	1	2	1	1	3
4	4	5	5	5	3	4	3	4	3	4	5	5	5	4	5	4	5	4	4	4	4	4
4	4	5	4	3	5	4	4	4	5	4	5	4	4	4	5	4	5	3	5	4	4	4
5	4	5	5	5	5	4	4	4	5	4	4	4	4	4	5	4	4	3	4	4	4	4
4	4	4	5	4	5	5	5	4	4	3	5	5	5	5	5	4	3	3	5	4	4	4
4	4	4	4	3	3	4	5	4	5	4	3	5	4	5	5	4	4	3	5	4	4	4
4	4	5	4	4	4	4	4	4	3	4	4	3	4	4	4	4	5	5	4	4	4	4
4	4	4	4	4	4	5	5	4	5	3	5	4	4	4	5	5	5	5	5	4	4	5
5	4	5	5	4	5	4	4	4	4	5	5	4	4	4	5	5	5	4	4	4	5	4
4	5	5	5	5	4	3	4	5	4	3	4	4	4	5	5	4	4	5	4	4	4	4
4	4	5	4	5	4	4	4	4	4	5	4	5	5	5	4	4	5	5	4	4	5	4
4	3	4	5	4	4	4	4	4	5	5	4	4	4	5	4	5	5	5	5	4	4	4
1	1	1	1	2	2	1	2	2	3	2	2	2	2	2	3	2	2	2	1	2	2	1
5	4	5	5	4	5	4	4	4	4	5	5	4	5	4	5	5	3	3	4	4	5	4
4	4	3	4	5	4	4	4	5	5	4	5	4	3	4	5	4	3	4	5	4	4	3
4	4	5	3	4	5	4	5	4	4	5	5	5	4	4	4	4	4	5	5	4	4	4
4	4	4	4	4	4	5	4	4	4	5	5	4	4	4	5	4	5	5	4	5	3	5
3	2	1	1	3	2	2	3	2	2	2	1	2	1	2	2	2	3	1	1	1	1	2
5	4	5	5	5	4	4	4	4	5	5	5	4	4	5	4	5	3	4	4	4	5	4
4	5	5	3	3	3	3	4	3	5	3	5	4	4	4	4	5	5	5	4	4	4	4
5	4	4	5	4	4	4	5	4	3	5	5	4	4	5	5	5	5	4	4	4	5	4
3	2	2	1	2	2	2	2	2	1	1	1	1	1	3	1	2	2	2	2	2	2	1
4	4	5	5	4	4	3	4	4	5	5	5	4	4	4	5	4	5	3	4	4	4	4
4	4	5	4	4	4	4	5	4	4	5	5	5	4	4	3	5	5	4	4	4	4	4
4	4	4	4	5	4	4	4	5	5	5	5	3	4	5	5	5	5	5	5	4	4	4
2	2	1	1	2	2	2	1	2	1	3	2	2	2	2	1	2	1	2	2	3	3	1
2	2	1	2	2	2	2	1	2	1	2	1	2	2	2	1	2	3	1	2	2	2	2
5	4	5	4	3	4	4	5	4	5	4	5	3	3	4	5	4	5	3	4	4	5	4
2	2	1	1	2	2	2	2	2	2	1	2	2	2	2	1	2	2	1	2	2	3	2
3	5	5	5	4	4	5	4	4	5	5	4	4	5	4	5	3	4	5	4	4	5	3
4	5	3	4	4	4	3	4	4	5	5	5	4	4	4	3	4	5	4	3	3	4	4
4	4	5	5	5	4	3	4	4	4	3	4	4	4	4	5	4	4	4	4	3	4	3
5	4	5	4	5	4	4	4	4	5	5	4	4	5	4	5	4	5	3	4	4	3	5
2	3	1	2	2	1	2	2	2	2	3	2	1	2	1	1	2	1	2	1	3	2	2
4	4	5	5	3	4	3	5	4	5	5	4	4	5	4	5	3	4	3	4	4	5	4
4	4	5	4	4	4	4	3	4	5	3	5	4	4	3	4	4	5	4	4	4	4	5
4	5	3	5	4	4	3	3	4	5	5	5	4	4	4	5	4	5	5	4	5	5	4
4	4	5	4	4	4	5	4	4	3	5	4	4	3	5	4	4	5	5	4	3	4	4
5	4	5	4	4	4	4	3	4	4	5	5	5	4	4	5	4	5	5	4	4	4	4
4	4	5	5	4	4	4	4	4	5	3	5	4	4	4	4	3	3	4	4	5	5	4
5	4	5	5	3	4	5	4	4	5	3	5	4	4	4	5	4	5	5	5	5	4	4
5	4	5	5	3	5	4	4	4	5	5	4	4	4	4	3	4	5	5	4	5	4	3
4	4	5	5	4	5	4	4	4	5	5	4	5	5	4	4	3	5	4	4	5	4	4
4	4	5	4	3	5	4	4	4	5	5	5	4	4	5	5	4	3	4	5	3	3	4
1	2	1	2	2	2	2	2	2	1	3	1	2	1	2	1	2	1	1	3	3	2	2
4	4	4	4	5	4	4	4	4	4	5	5	4	5	4	5	4	4	5	4	5	4	3
4	5	5	5	4	4	4	4	4	5	4	4	4	4	3	5	4	5	3	4	4	4	4
4	4	4	5	3	4	4	4	4	5	4	3	4	4	4	5	4	4	3	4	4	5	5
2	1	1	1	2	1	2	2	1	3	1	1	2	2	1	1	2	1	1	1	2	3	1
4	4	4	5	3	4	4	4	4	5	4	4	4	3	3	5	4	5	5	4	5	4	4
4	4	5	5	4	4	4	4	5	4	5	5	4	4	5	5	5	5	5	4	4	4	3
4	4	5	5	4	4	4	4	5	5	5	5	5	4	4	4	5	4	5	4	4	5	4
5	4	4	4	5	4	5	4	5	3	5	5	4	4	4	5	4	3	5	4	3	5	4
5	5	5	4	4	4	4	4	4	3	5	5	4	4	4	3	4	4	3	3	3	5	5
4	4	5	4	4	4	4	3	5	4	5	5	4	5	4	4	5	3	4	4	4	3	4
4	4	5	5	4	3	3	5	4	3	5	5	5	5	4	5	4	3	5	4	3	5	4
2	2	1	2	2	1	1	2	2	1	1	1	2	1	1	1	2	1	2	1	2	2	2
4	3	5	5	5	5	4	4	4	5	5	4	4	5	4	4	4	5	5	4	5	4	5
5	4	3	5	5	4	4	5	4	5	5	5	4	5	4	4	4	4	5	4	4	5	4
5	4	4	5	5	5	4	4	4	4	5	5	4	4	4	5	4	4	4	4	4	5	4
4	4	5	5	4	5	4	4	4	4	4	5	4	4	4	5	4	3	5	4	5	3	4
4	3	4	3	4	5	4	5	4	5	3	5	3	5	4	4	4	5	5	4	5	5	4
4	4	5	4	3	4	4	4	4	5	4	4	4	4	4	4	5	5	3	5	4	4	4
4	4	5	5	4	4	5	5	4	4	5	4	5	5	4	5	4	5	5	3	3	4	4
4	5	5	5	4	5	4	4	5	5	3	5	3	4	4	3	4	5	4	3	4	4	4
4	4	4	5	5	4	4	4	4	5	5	5	4	5	5	5	4	4	5	5	4	4	4
4	4	4	4	4	4	3	5	5	4	5	5	4	5	5	5	4	3	4	4	4	4	3
4	4	4	4	5	4	4	5	3	4	5	5	4	5	3	4	4	4	4	5	5	4	4
4	4	5	4	5	4	4	4	5	3	5	4	4	5	4	3	5	4	3	4	3	4	4
5	4	3	3	3	4	4	4	5	4	4	5	4	4	3	5	5	5	5	4	4	4	4
2	1	1	1	1	1	2	2	2	3	1	1	2	3	2	2	2	1	1	2	3	1	2
4	4	5	4	4	4	4	4	3	4	4	5	4	4	4	5	4	4	3	5	4	4	4
1	2	2	1	2	1	2	2	2	1	2	1	2	3	2	3	2	1	1	2	1	2	3
4	5	5	4	4	4	4	4	5	4	5	5	4	4	4	4	4	5	3	3	5	4	4
5	5	5	5	3	4	4	4	5	4	5	4	4	5	4	5	5	5	5	3	4	4	4
4	3	5	5	4	5	4	4	4	5	5	4	4	5	4	4	5	5	3	4	4	5	4
4	3	5	5	5	5	3	4	5	5	3	4	4	4	4	3	5	4	4	4	4	4	4
4	4	5	5	4	4	3	4	5	5	5	4	4	4	4	5	4	4	4	4	4	4	4
4	4	5	4	5	4	3	4	5	3	5	5	4	5	4	5	4	3	5	3	4	4	4
4	4	5	5	5	3	5	4	4	3	5	5	4	5	5	4	4	4	5	5	4	4	4
3	4	5	4	5	4	4	5	3	5	3	5	5	4	4	5	4	5	5	4	4	4	5
4	4	5	4	4	5	4	4	5	3	5	5	3	5	4	5	4	3	3	4	5	4	4
4	4	5	3	5	4	5	4	5	5	5	4	4	4	4	5	4	4	5	4	5	5	5
4	4	4	4	5	4	4	5	4	5	5	5	4	4	3	3	4	5	3	5	4	4	4
3	5	5	5	3	3	4	4	4	5	4	3	5	5	4	4	5	5	5	5	4	5	5
5	5	4	4	5	4	4	5	4	5	5	5	5	5	4	5	3	3	4	4	3	5	3
4	5	5	5	4	4	4	4	4	5	3	4	4	4	4	5	4	5	5	3	4	4	3
2	1	3	1	1	3	2	1	3	2	3	1	2	1	2	1	2	1	1	2	2	2	2
4	4	5	4	4	4	4	4	4	5	5	5	4	4	5	4	4	5	5	5	4	4	4
1	2	2	2	2	2	2	2	2	2	1	1	2	1	2	2	2	1	1	2	2	2	2
4	4	4	5	4	4	4	5	4	5	5	4	4	4	4	4	5	5	5	4	5	4	4
4	4	4	5	4	4	4	5	5	5	5	5	4	4	5	5	4	5	4	4	5	4	4
5	4	5	4	4	5	3	4	3	5	5	5	4	4	4	4	4	3	4	4	5	5	4
4	4	5	4	4	5	3	4	5	5	3	5	4	4	5	3	4	5	4	5	4	4	4
4	5	5	5	4	4	5	4	3	5	3	4	3	4	4	3	5	3	4	4	4	4	4
2	2	1	2	1	2	2	2	2	1	3	2	2	1	2	1	1	1	3	2	2	2	2
4	4	5	3	4	5	5	3	4	5	5	5	4	4	4	5	5	3	5	4	5	5	4
4	3	3	5	4	3	5	4	4	5	5	5	5	5	4	4	4	3	5	4	4	3	4
4	4	5	3	4	4	4	4	4	3	5	4	4	4	4	5	4	5	5	4	4	4	4
4	4	4	5	5	3	5	4	3	4	5	4	4	4	5	5	4	5	5	4	4	4	4
1	2	1	2	2	2	2	1	1	1	2	1	1	1	2	1	2	1	2	2	1	1	2
5	4	4	4	4	4	4	4	5	5	4	5	5	5	5	4	5	5	5	4	4	5	4
4	3	5	4	4	3	4	4	4	5	4	4	4	4	4	5	5	5	5	4	4	4	3
4	3	3	5	3	4	3	3	4	3	4	3	4	4	4	5	5	4	5	4	4	4	3
4	5	5	4	4	4	5	4	4	5	5	5	4	4	4	5	4	3	5	5	3	3	4
4	5	4	5	4	3	4	4	5	5	4	5	4	5	4	5	4	5	5	3	4	5	4
4	4	4	4	4	5	4	5	4	4	5	4	4	4	5	3	4	3	5	4	4	3	4
3	4	4	5	5	5	4	4	5	4	3	5	4	5	5	5	4	5	5	4	4	4	4
4	5	4	5	3	5	4	4	5	3	5	5	4	5	4	4	4	5	5	4	3	4	5
4	4	5	5	5	4	3	4	5	4	4	5	4	5	4	5	4	4	4	4	4	4	4
4	4	3	5	4	5	4	4	4	4	4	5	4	4	5	4	4	4	4	4	4	4	4
5	5	5	4	3	5	3	4	4	5	3	5	4	4	3	4	4	5	4	4	4	4	3
4	4	4	5	5	3	4	4	4	5	5	3	4	4	4	4	5	5	4	4	5	4	4
5	4	5	5	4	4	5	4	4	5	5	5	4	5	5	5	4	5	5	4	4	4	4
5	4	5	3	4	4	4	4	5	4	4	4	4	4	5	5	4	5	5	4	3	4	3
5	5	4	4	4	4	4	4	4	5	5	3	4	4	5	5	4	4	3	5	4	5	4
4	3	5	5	4	4	4	4	3	4	3	5	4	5	4	3	5	3	5	4	4	5	4
5	4	4	5	5	3	3	4	4	5	5	5	4	4	4	5	4	4	4	4	4	5	4
4	4	4	4	4	4	4	4	5	3	5	5	4	5	4	5	4	5	5	4	4	4	5
2	3	1	2	2	3	2	2	2	1	3	1	2	2	3	2	2	1	1	2	3	3	2
3	3	3	4	5	4	4	4	3	4	5	5	5	4	4	5	4	5	5	3	4	4	4
4	5	3	4	5	3	4	5	5	4	4	5	4	5	4	3	5	5	5	3	5	5	5
4	4	5	4	4	4	5	4	4	4	5	4	4	4	4	4	4	5	4	4	4	4	5
5	4	5	4	4	4	4	4	5	3	5	5	4	4	5	5	5	3	5	4	3	4	4
3	4	4	4	4	5	4	4	5	5	3	4	3	4	3	5	4	3	4	4	5	4	3
4	4	5	4	4	5	4	5	5	4	4	5	5	5	4	4	4	5	5	4	4	4	5
5	5	5	3	5	4	4	4	4	5	3	4	4	4	5	5	4	5	5	4	5	4	4
4	3	4	5	4	4	4	5	4	4	5	4	4	5	4	4	4	5	5	4	5	4	5
4	4	4	4	5	4	4	4	4	3	5	3	4	5	4	4	4	5	4	4	3	4	4
4	4	4	4	4	3	4	4	4	4	5	5	3	4	5	4	5	5	3	4	5	4	4
4	4	5	5	4	4	4	5	4	3	5	5	4	4	3	5	5	5	5	4	5	5	4
4	3	4	4	4	4	4	4	5	4	3	5	4	4	4	5	4	3	3	4	4	5	4
4	4	4	5	5	5	3	5	4	4	5	4	4	4	5	5	5	5	5	4	4	4	4
4	4	5	4	3	5	5	4	4	5	5	5	4	5	4	4	4	3	5	5	4	4	4
3	4	4	5	5	4	4	4	4	5	5	3	4	4	4	4	4	4	5	5	5	4	4
1	2	1	1	2	3	2	1	1	2	3	2	2	2	2	1	3	2	2	1	1	2	2
4	4	4	5	4	4	4	4	4	4	5	4	5	4	3	3	4	5	5	5	4	4	4
4	4	5	4	5	5	4	4	4	3	4	5	4	4	4	5	4	5	5	3	4	4	4
1	2	1	2	2	2	2	2	1	3	3	1	2	2	2	3	2	1	3	1	3	1	2
2	2	1	1	2	2	2	2	2	2	1	1	1	1	2	1	1	2	1	2	3	1	2
3	4	4	3	5	4	5	4	5	3	4	4	4	4	4	5	4	4	3	4	4	4	5
4	3	4	4	5	5	4	4	5	5	4	4	5	4	4	5	4	4	5	4	5	3	4
2	2	1	2	2	1	2	2	2	3	1	1	2	2	3	1	2	1	3	2	2	2	2
4	3	4	4	4	5	4	4	4	4	4	5	4	4	5	5	4	5	4	4	4	4	4
4	4	5	5	5	4	4	4	4	4	3	4	4	4	4	4	5	5	5	4	4	4	4
4	3	5	4	5	5	4	4	4	5	3	5	4	4	4	5	4	3	5	5	4	4	3
5	4	5	5	4	4	5	4	4	5	5	5	5	4	4	4	5	4	5	4	4	5	4
5	4	5	4	4	5	4	4	4	4	5	5	5	4	4	5	4	5	4	4	4	4	5
5	5	5	5	4	5	3	4	4	5	5	5	4	4	4	4	4	5	5	4	5	5	4
4	5	5	3	4	4	4	4	5	5	5	4	4	4	4	5	4	5	4	4	4	5	5
4	4	3	4	4	3	4	4	5	4	3	5	4	4	4	5	5	5	5	3	4	4	4
4	4	5	5	5	3	4	4	4	5	5	4	5	4	4	5	5	5	4	5	3	4	4
5	3	3	5	5	4	4	4	4	4	3	4	3	4	4	5	4	5	5	5	4	4	4
4	4	4	3	5	5	4	4	4	4	4	5	4	4	4	5	4	4	4	4	3	5	4
4	4	4	4	4	4	4	4	4	5	4	5	4	4	5	5	4	3	5	4	4	4	4
4	4	5	4	5	4	5	4	4	4	4	5	4	4	5	5	5	5	5	4	4	3	4
5	3	5	5	3	5	4	4	4	4	5	5	5	4	4	5	5	4	3	4	5	4	5
4	4	4	5	5	5	4	3	5	3	5	5	4	4	4	4	5	5	4	4	4	5	5
4	4	5	5	4	5	4	3	4	5	5	5	4	4	5	5	4	4	5	4	3	5	3
4	4	5	4	5	5	4	4	4	5	5	5	3	4	4	5	4	5	5	5	5	4	4
4	5	4	3	4	4	4	4	5	5	5	4	4	5	4	5	4	3	5	5	4	4	5
4	4	5	5	4	4	4	4	4	5	3	5	4	5	4	5	4	5	5	5	4	4	3
4	5	5	5	4	4	4	5	4	5	5	4	5	4	4	4	4	4	5	4	4	5	5
4	4	5	4	4	4	4	5	4	5	5	5	5	5	5	5	5	5	5	4	5	4	5
4	4	5	5	4	5	4	4	4	5	3	5	5	4	4	5	4	4	5	4	3	4	4
3	4	3	5	5	5	4	4	5	4	4	4	5	5	4	5	4	5	3	4	4	4	4
4	4	5	5	5	4	4	4	5	5	3	5	4	4	4	5	4	5	5	4	4	4	4
2	2	1	1	1	2	1	2	2	2	1	1	2	2	2	2	2	1	1	3	2	1	2
4	5	4	4	5	4	4	4	3	5	5	4	4	4	5	5	3	4	5	4	4	4	4
4	4	5	5	4	4	5	4	4	4	5	5	4	4	4	4	4	4	5	5	5	3	3
5	4	5	4	5	3	4	4	4	3	5	3	4	4	4	4	4	4	5	4	5	3	4
4	4	5	4	3	4	3	5	4	5	5	3	4	5	4	4	5	5	5	4	4	5	4
4	4	5	4	3	4	4	4	4	3	5	5	4	5	4	5	4	3	5	4	4	3	4
4	4	5	4	4	4	4	5	5	5	5	5	4	4	4	3	4	5	5	4	5	5	4
4	4	4	5	5	4	4	4	4	4	5	5	3	4	5	4	4	5	4	4	5	4	3
2	1	2	1	3	2	1	2	2	3	2	3	1	2	1	1	2	2	1	1	1	2	2
5	4	5	4	4	4	4	5	5	5	5	4	4	4	4	5	4	5	5	3	5	4	4
4	4	4	5	4	5	4	5	4	4	5	5	4	4	4	5	4	5	5	4	4	4	4
5	5	4	5	4	4	4	3	4	5	5	4	4	4	5	5	4	4	5	5	4	5	4
4	4	5	5	5	5	3	5	4	4	4	5	3	5	4	5	4	5	5	4	5	4	4
4	4	4	5	4	4	4	4	5	5	3	4	4	4	4	4	5	4	3	3	5	4	4
4	4	5	4	4	4	4	4	4	3	4	5	4	3	4	4	5	4	5	4	4	5	4
4	4	5	4	3	4	4	4	4	4	4	4	5	3	4	4	4	3	3	3	4	4	3
5	5	5	5	5	4	5	5	4	3	3	5	4	4	4	4	4	3	5	4	4	4	4
4	4	4	4	4	4	4	4	4	5	5	4	4	5	4	4	4	5	3	4	4	4	4
2	2	1	1	3	2	2	2	1	3	1	3	3	1	2	1	2	3	1	2	2	1	2
5	5	3	4	5	5	5	4	4	3	5	5	4	4	4	3	4	3	5	5	4	4	4
5	3	4	5	4	4	4	5	3	5	4	5	4	4	4	3	5	5	3	4	3	4	4
4	4	4	5	4	5	5	4	4	5	5	5	3	4	5	5	4	5	4	5	3	3	4
4	4	5	5	4	3	3	4	3	5	5	5	4	3	4	4	4	5	3	5	4	4	4
5	4	3	4	4	5	4	5	4	4	4	5	5	4	3	3	4	5	3	4	3	4	4
5	4	5	4	4	5	4	4	4	5	4	5	4	4	4	5	4	5	3	5	5	4	5
4	4	5	5	4	4	4	4	4	3	5	4	4	4	5	5	4	4	5	4	4	5	4
4	4	5	5	4	4	4	4	4	5	4	4	5	5	4	5	5	5	5	4	4	5	4
5	3	4	4	3	5	4	3	4	5	5	4	4	5	4	4	5	5	3	4	4	5	4
4	4	5	5	5	5	4	4	4	5	5	4	4	4	5	5	4	4	5	3	5	4	4
2	3	2	1	2	2	1	2	2	3	3	2	2	1	2	1	2	1	3	2	2	2	2
4	3	3	5	3	5	4	4	3	4	5	5	4	5	4	5	4	5	5	4	4	4	4
4	4	5	5	4	5	4	3	4	5	3	5	4	4	4	5	4	4	3	4	5	5	4
4	4	5	5	5	4	4	4	4	5	4	5	4	5	5	5	5	5	3	4	5	5	4
4	4	5	5	4	4	4	3	5	5	4	5	4	4	4	5	4	5	5	4	4	4	4
5	4	5	3	5	4	5	4	4	4	5	4	4	4	4	4	4	5	5	4	5	4	4
4	4	5	5	4	4	5	5	4	4	5	5	4	4	4	4	4	5	4	5	4	5	5
5	4	5	5	4	3	4	4	4	5	5	5	4	4	4	5	4	3	4	4	3	4	5
2	2	2	1	2	1	1	1	2	2	3	1	2	1	2	1	3	1	3	2	2	2	2
4	4	5	5	4	5	4	4	4	5	5	5	4	5	4	4	4	5	5	5	4	3	4
4	4	4	5	4	4	5	4	4	3	3	4	4	5	5	3	4	5	5	4	4	3	3
4	4	5	4	5	5	3	4	3	3	4	4	4	5	4	4	5	5	4	4	5	4	4
2	2	1	2	2	2	2	2	1	2	3	2	2	1	1	1	2	1	2	2	2	2	2
4	4	3	5	4	3	3	4	4	5	5	5	4	5	5	3	4	5	5	4	3	4	4
4	4	5	5	4	4	5	5	4	3	5	4	4	5	4	5	5	5	4	5	4	4	4
4	4	5	3	4	4	4	4	4	3	4	3	4	4	4	4	5	5	5	4	4	5	4
4	4	5	4	5	4	3	4	4	5	4	5	4	5	4	5	4	5	3	3	5	4	3
4	4	5	4	4	3	4	4	5	5	5	5	4	5	4	4	4	5	5	4	5	4	4
4	3	4	4	4	4	4	4	4	4	5	4	4	4	5	5	4	5	5	5	4	4	4
5	4	4	5	4	4	3	4	3	5	4	5	4	4	5	5	4	4	4	5	4	4	5
2	2	1	1	2	2	2	3	2	2	1	2	2	2	2	2	3	1	2	2	2	2	2
4	4	5	4	3	5	4	4	4	5	3	4	5	4	4	5	4	5	5	5	4	5	3
